# Supplementary material for: Structure–Dopant Concentration Relations in Europium-Doped Yttrium Molybdate and Peak-Sharpening for Luminescence Temperature Sensing
Source: Materials (Basel). 2024 Aug 28;17(17):4267. doi: 10.3390/ma17174267 (PMC11396498; doi:10.3390/ma17174267)
Supplement: Supplementary file 1 [file materials-17-04267-s001.zip]

Archive with 1 entries (1 files):
- materials-3144729-Supplementary Materials.pdf
